# Supplementary material for: Contribution of Active Surface of NiFe-Layered Double Hydroxide on the Removal of Methyl Orange
Source: Materials (Basel). 2025 Feb 19;18(4):911. doi: 10.3390/ma18040911 (PMC11857282; doi:10.3390/ma18040911)
Supplement: Supplementary file 1 [file materials-18-00911-s001.zip]

Archive with 1 entries (1 files):
- materials-3459227-supplementary.pdf
